# Supplementary material for: Decitabine, a DNA-demethylating agent, promotes differentiation via NOTCH1 signaling and alters immune-related pathways in muscle-invasive bladder cancer
Source: Cell Death Dis. 2017 Dec 14;8(12):3217. doi: 10.1038/s41419-017-0024-5 (PMC5870579; doi:10.1038/s41419-017-0024-5)
Supplement: Supplementary file 7 — Supplementary Table 1 [file 41419_2017_24_MOESM7_ESM.xlsx]

## Sheet: Sheet1
Supplementary Table 1 Gene Set Enrichment Analysis of transcripts upregulated in DAC treated cells
#	Maps for 0.1µM DAC treated T24 cells	Total	p-value	FDR	Network Objects from Active Data
1	Oxidative phosphorylation	105	3.68769e-08	9.62488e-06	ATP6, MTND1, MTND4, MT-ND5, MTND6, MTND2, ATP8, CYB, MTND4L
2	Development_Notch Signaling Pathway	43	4.33287e-07	5.6544e-05	NOTCH1 (NICD), NOTCH1 receptor, p300, NOTCH1 (NEXT), NOTCH1 precursor, SMRT
3	Development_NOTCH1-mediated pathway for NF-KB activity modulation	26	7.97602e-07	6.72404e-05	NOTCH1 (NICD), NOTCH1 receptor, p300, NOTCH1 (NEXT), SMRT
4	Immune response_Lectin induced complement pathway	50	1.08744e-06	6.72404e-05	C3b, C3dg, C3a, C3, C3c, iC3b
5	Immune response_Classical complement pathway	53	1.54576e-06	6.72404e-05	C3b, C3dg, C3a, C3, C3c, iC3b
6	Immune response_Alternative complement pathway	53	1.54576e-06	6.72404e-05	C3b, C3dg, C3a, C3, C3c, iC3b
7	Development_NOTCH-induced EMT	19	7.47764e-06	0.000278809	NOTCH1 (NICD), NOTCH1 receptor, NOTCH1 (NEXT), VE-cadherin
8	Ubiquinone metabolism	74	1.1135e-05	0.000363279	MTND1, MTND4, MT-ND5, MTND6, MTND2, MTND4L
9	Alternative complement cascade disruption in age-related macular degeneration	31	5.70297e-05	0.00165386	C3b, C3a, C3, iC3b
10	Development_Alpha-1 adrenergic receptors signaling via Cyclic AMP	19	0.000282687	0.00737812	CBP, p300, Adenylate cyclase
#	Maps for 1µM DAC treated T24 cells	Total	p-value	FDR	Network Objects from Active Data
1	Immune response_Alternative complement pathway	53	2.07208e-10	1.09199e-07	C3b, Factor Bb, C3 convertase (C3bBb), iC3b, C3dg, C3a, Factor B, C3, C5 convertase (C3b2Bb), Factor Ba, C3c, Clusterin
2	Immune response_Lectin induced complement pathway	50	1.67987e-09	4.42645e-07	C3b, C2, iC3b, C1qRp, C2b, C3dg, C3a, C2a, C3, C3c, Clusterin
3	Immune response_Classical complement pathway	53	3.26239e-09	4.88231e-07	C3b, C2, iC3b, C1qRp, C2b, C3dg, C3a, C2a, C3, C3c, Clusterin
4	Alternative complement cascade disruption in age-related macular degeneration	31	3.70574e-09	4.88231e-07	C3b, Factor Bb, C3 convertase (C3bBb), iC3b, C3a, Factor B, C3, C5 convertase (C3b2Bb), Factor Ba
5	Development_Notch Signaling Pathway	43	5.30604e-09	5.59256e-07	NOTCH1 (NICD), Lunatic fringe, NOTCH1 (NEXT), Histone H4, Manic fringe glycosyltransferase, NOTCH1 receptor, Histone H3, NOTCH1 precursor, p73, SMRT
6	Development_NOTCH1-mediated pathway for NF-KB activity modulation	26	7.24305e-06	0.000549397	NOTCH1 (NICD), NOTCH1 (NEXT), Histone H4, NOTCH1 receptor, Histone H3, SMRT
7	Complement pathway disruption in thrombotic microangiopathy	39	7.2975e-06	0.000549397	CCL5, C3b, C3 convertase (C3bBb), MYLK1, C3a, C3, C5 convertase (C3b2Bb)
8	Development_NOTCH-induced EMT	19	2.18801e-05	0.00144135	NOTCH1 (NICD), SNAIL1, NOTCH1 (NEXT), VE-cadherin, NOTCH1 receptor
9	Th17 cells in CF	54	6.60923e-05	0.00387007	CCL20, JAK3, IL-1RI, VCAM1, ICAM1, GCP2, MD-2
10	Immune response_IL-17 signaling pathways	60	0.00013096	0.00690159	CCL20, COX-2 (PTGS2), ICAM1, CCL2, ENA-78, C/EBPdelta, GCP2
