# Supplementary material for: Decitabine, a DNA-demethylating agent, promotes differentiation via NOTCH1 signaling and alters immune-related pathways in muscle-invasive bladder cancer
Source: Cell Death Dis. 2017 Dec 14;8(12):3217. doi: 10.1038/s41419-017-0024-5 (PMC5870579; doi:10.1038/s41419-017-0024-5)
Supplement: Supplementary file 8 — Supplementary Table 2 [file 41419_2017_24_MOESM8_ESM.xlsx]

## Sheet: Sheet1
Supplementary table 3 Patient demographics of Roswell Park MIBC patients
		RPCI (n,%)
Total number of patients		174
Gender	Male	130 (74.7)
	Female	44 (25.3)
Age at diagnosis	Median	68
	Average	67
	Range	42-87
Tumor grade	Grade 1	4 (2.3)
	Grade 2	5 (2.9)
	Grade 3	69 (39.7)
	Grade 4	60 (34.5)
	Unknown	36 (20.7)
Metastatic disease		117 (67.2)
p53 status		-
