# Supplementary material for: Decitabine, a DNA-demethylating agent, promotes differentiation via NOTCH1 signaling and alters immune-related pathways in muscle-invasive bladder cancer
Source: Cell Death Dis. 2017 Dec 14;8(12):3217. doi: 10.1038/s41419-017-0024-5 (PMC5870579; doi:10.1038/s41419-017-0024-5)
Supplement: Supplementary file 9 — Supplementary Table 3 [file 41419_2017_24_MOESM9_ESM.xlsx]

## Sheet: Process Networks
Supplementary Table 3 Hypermethylated genes in RPCI bladder tumor cohort
#	Networks	In Data	Total	p-value	FDR	Network Objects from Active Data
1	Development_Neurogenesis in general	35	192	1.13468e-12	1.7474e-10	LHX1, SF1, FZD8, FZD1, SOX11, Nkx2.2, Cart1, POU3F3 (BRN1), PBX1, FKHL1, JARID2, TLX, PMX2B, GATA-4, WNT, Galpha(i)-specific amine GPCRs, NeuroD1 (NDF1), HDAC4, G-protein alpha-i family, SIX3, Notch, SIM1, LHX5, Frizzled, hASH1, NOTCH3, ZIC1, AP-2B, POU4F2, OLIG2, PAX6, POU class III, G-protein alpha-q/11, SOX14, OTX2
2	Development_Hedgehog signaling	29	254	4.56307e-06	0.000351356	FOXE1, LHX1, SF1, FOXC2, FZD1, Nkx2.2, PBX1, FKHL1, Gremlin, Nkx6.1, PMX2B, GATA-4, Casein kinase I, G-protein alpha-12 family, MMP-9, G-protein alpha-i family, FOXC1/2, G-protein alpha-i3, SIX3, Adenylate cyclase, LMX1A, FOXF1, Frizzled, hASH1, GLI-2, ZIC1, OLIG2, PAX6, SOX14
3	Signal transduction_NOTCH signaling	25	235	6.99155e-05	0.00346844	FZD8, WNT7B, FZD1, 4E-BP1, TGF-beta 3, PCAF, NOTCH3 (3ICD), Neuregulin 1, GATA-4, SFRP2, TGF-beta, FZD7, PI3K reg class IA (p85), WNT, PI3K cat class IA (p110-alpha), PI3K cat class IA, PI3K reg class IA (p85-alpha), Frizzled, DLK, WNT11, HES3, mTOR, NOTCH3, PI3K reg class IA, MYOD
4	Signal Transduction_Cholecystokinin signaling	15	106	9.00894e-05	0.00346844	PC2 (SPC2), Galpha(i)-specific peptide GPCRs, MLK3(MAP3K11), PKC-epsilon, Pro-CCK, G-protein alpha-12, PI3K reg class IA (p85), G-protein alpha-12 family, PI3K cat class IA (p110-alpha), G-protein alpha-i family, Adenylate cyclase, PI3K reg class IA (p85-alpha), Galpha(q)-specific peptide GPCRs, PC1, G-protein alpha-q/11
5	Signal transduction_Neuropeptide signaling pathways	18	155	0.000248548	0.00765529	NPY, GPR7, SSTR4, PC2 (SPC2), BAI1, Galpha(i)-specific peptide GPCRs, CRH receptor 2, PKC-epsilon, G-protein alpha-i family, G-protein alpha-i3, VIP receptor 2, Galpha(q)-specific peptide GPCRs, PC1, NMB-R, SHANK2, SSTR1, GALR1, G-protein alpha-q/11
6	Signal transduction_WNT signaling	19	177	0.000464408	0.0119198	WNT7B, LRP5, FZD1, DAAM1, TGF-beta 3, Vimentin, Casein kinase I, SFRP2, TGF-beta, GATA-6, Casein kinase I gamma 2, WNT, G-protein alpha-i family, Adenylate cyclase, Frizzled, WNT11, PAX6, G-protein alpha-q/11, MYOD
7	Development_Blood vessel morphogenesis	22	228	0.000748271	0.016462	G-protein alpha-11, FOXC2, PDE, HTR1A, PCAF, Galpha(i)-specific peptide GPCRs, STAT5, Neuregulin 1, CRH receptor 2, PI3K cat class IA, Galpha(i)-specific amine GPCRs, G-protein alpha-i family, FOXC1/2, Notch, PAR1, Galpha(q)-specific peptide GPCRs, Galpha(s)-specific CRF GPCRs, SLIT2, FOXF1, Galpha(i)-specific EDG GPCRs, PI3K reg class IA, G-protein alpha-q/11
8	Cardiac development_BMP_TGF_beta_signaling	14	117	0.000890161	0.0171356	FOXC2, HAND2, TGF-beta 3, PCAF, MEF2D, Islet-1, GATA-4, SMAD7, PKC-epsilon, CMYA1, IRX4, TGF-beta receptor type III (betaglycan), GLI-2, MYOD
9	Development_EMT_Regulation of epithelial-to-mesenchymal transition	21	225	0.0015008	0.0233303	c-Abl, FOXC2, 4E-BP1, N-cadherin, TGF-beta 3, GSC, Vimentin, SMAD7, MLK3(MAP3K11), TGF-beta, PI3K reg class IA (p85), WNT, Actin, PI3K cat class IA, MMP-9, G-protein alpha-i family, Frizzled, mTOR, PAX6, PI3K reg class IA, G-protein alpha-q/11
10	Reproduction_Feeding and Neurohormone signaling	20	210	0.00151496	0.0233303	GPR7, 4E-BP1, Galpha(q)-specific Class A Orphan/other GPCRs, STAT5A, Galpha(i)-specific peptide GPCRs, STAT5, PKC-epsilon, TGF-beta, PI3K reg class IA (p85), CRF-BP, PI3K cat class IA, G-protein alpha-i family, GPR10, PI3K reg class IA (p85-alpha), Galpha(q)-specific peptide GPCRs, PC1, Galpha(s)-specific CRF GPCRs, mTOR, PI3K reg class IA, G-protein alpha-q/11
